# Supplementary material for: The citrullinating enzyme PADI4 governs progenitor cell proliferation and translation in developing hair follicles
Source: Sci Adv. 2025 Sep 12;11(37):eadx4511. doi: 10.1126/sciadv.adx4511 (PMC12429026; doi:10.1126/sciadv.adx4511)
Supplement: Supplementary file 2 — Tables S1 to S4 [file sciadv.adx4511_tables_s1_to_s4.zip]

Archive with 4 entries (4 files):
- adx4511_table_s1.xlsb
- adx4511_table_s2.xlsb
- adx4511_table_s3.xlsb
- adx4511_table_s4.xlsb
